# Supplementary material for: Effect of decompressive laparotomy on organ function in patients with abdominal compartment syndrome: a systematic review and meta-analysis
Source: Crit Care. 2018 Jul 25;22:179. doi: 10.1186/s13054-018-2103-0 (PMC6060511; doi:10.1186/s13054-018-2103-0)
Supplement: Supplementary file 1 — Effect of decompressive laparotomy on organ function in adults with grades III and IV ACS. IAP Intra-abdominal pressure, HR Heart rate, MAP Mean arterial pressure, CVP Central venous pressure, PCWP Pulmonary capillary wedge pressure, CI Cardiac index, PIP Peak inspiratory pressure, PEEP Positive end-expiratory pressure, P/F ratio Ratio of partial pressure arterial oxygen and fraction of inspired oxygen, UO Urinary output. (XLSX 10 kb) [file 13054_2018_2103_MOESM2_ESM.xlsx]

## Sheet: Blad1
Variable	# studies reporting data of variables	# adult patients/total # in the studies reporting the data	Mean difference following DL	Heterogeneity			Hedges g	P-value
				Cochran Q	df	P
IAP (mmHg)	3	53/193	-21.4 ± 4	1.012	2	0.603	1.430	<0.001
HR (bpm)	2	28/105	-20 ± 4.2	0.504	1	0.478	0.892	<0.001
MAP (mmHg)	2	43/129	0 ± 18.4	12.124	1	<0.001	0.025	0.974
CVP (mmHg)	2	43/150	-4 ± 2.8	9.062	1	0.003	0.704	0.315
PCWP (mmHg)	4	72/93	-6 ± 5.7	40.418	3	<0.001	1.348	0.049
CI (l/min/m²)	5	78/99	+0.9 ± 0.9	8.129	4	0.087	0.576	0.013
SVRI (dyn·s/cm5·m²)	3	55/55	-311.3 ± 539.4	42.86	2	<0.001	0.534	0.28
PIP (cmH₂O)	5	77/158	-10.1 ± 5	14.845	4	0.005	1.314	<0.001
PEEP (cmH₂O)	1	2027-06-01	-0.8	0	0	1	0.058	0.913
P/F ratio (mmHg)	3	54/220	+63.7 ± 22.9	0.925	2	0.630	0.556	<0.001
UO (ml/h)	5	82/197	+129.8 ± 123.0	13.652	4	0.008	1.294	<0.001
