# Supplementary material for: Effect of decompressive laparotomy on organ function in patients with abdominal compartment syndrome: a systematic review and meta-analysis
Source: Crit Care. 2018 Jul 25;22:179. doi: 10.1186/s13054-018-2103-0 (PMC6060511; doi:10.1186/s13054-018-2103-0)
Supplement: Supplementary file 2 — Effect of decompressive laparotomy on organ function in adults with grade IV ACS. IAP Intra-abdominal pressure, HR Heart rate, MAP Mean arterial pressure, CVP Central venous pressure, PCWP Pulmonary capillary wedge pressure, CI Cardiac index, SVRI Systemic vascular resistance index, PIP Peak inspiratory pressure, PEEP Positive end-expiratory pressure, P/F ratio Ratio of partial pressure arterial oxygen and fraction of inspired oxygen, UO Urinary output. (XLSX 11 kb) [file 13054_2018_2103_MOESM1_ESM.xlsx]

## Sheet: Blad1
Variable	# studies reporting data of variables	# adult patients/total # in the studies reporting the data	Mean difference following DL	Heterogeneity			Hedges g	P-value
				Cochran Q	df	P
IAP (mmHg)	5	140/193	-16.3 ± 7.3	42.091	4	<0.001	2.764	<0.001
HR (bpm)	2	77/105	-4.4 ± 3.4	1.361	1	0.243	0.161	0.437
MAP (mmHg)	3	86/129	+11.3 ± 15.8	27.077	2	<0.001	0.278	0.704
CVP (mmHg)	4	107/150	-4.8 ± 2.5	3.775	3	0.287	0.615	<0.001
PCWP (mmHg)	1	21/93	-5	0	0	1	0.420	0.17
CI (l/min/m²)	1	21/99	0.6	0	0	1	0.532	0.085
PIP (cmH₂O)	4	81/158	-9.9 ± 1.4	7.462	3	0.059	1.367	<0.001
PEEP (cmH₂O)	1	21/27	-1	0	0	1	0.084	0.781
P/F ratio	5	166/220	+74.5 ± 62.9	5.349	4	0.253	1.059	<0.001
UO (ml/h)	3	115/197	+38 ± 26.2	4.268	2	0.118	0.767	<0.001
